# Supplementary material for: In vivo targeting capacities of different nanoparticles to prostate tissues based on a mouse model of chronic bacterial prostatitis
Source: Front Bioeng Biotechnol. 2022 Oct 6;10:1021385. doi: 10.3389/fbioe.2022.1021385 (PMC9582453; doi:10.3389/fbioe.2022.1021385)
Supplement: Supplementary file 1 [file DataSheet1.ZIP]

Archive with 10 entries (9 files):
- Figures/
- Figures/Fig1.tif
- Figures/Fig2.tif
- Figures/Fig3.tif
- Figures/Fig4.tif
- Figures/Fig5.tif
- Figures/Fig6.tif
- Figures/Fig7.tif
- Figures/Fig8.tif
- Figures/Graphic abstract.tif
